# Supplementary material for: Antibacterial Activity and Mechanism of Taxillμs chinensis (DC.) Danser and Its Active Ingredients
Source: Int J Mol Sci. 2024 Sep 24;25(19):10246. doi: 10.3390/ijms251910246 (PMC11477399; doi:10.3390/ijms251910246)
Supplement: Supplementary file 1 [file ijms-25-10246-s001.zip]

Archive with 3 entries (3 files):
- Supplementary Figure S1Total ion chromatograms of natural products in CD097 samples.pdf
- Supplementary Table S1.pdf
- Supplementary Table S1.xlsx
