# Supplementary material for: Antibacterial Activity and Mechanism of Taxillμs chinensis (DC.) Danser and Its Active Ingredients
Source: Int J Mol Sci. 2024 Sep 24;25(19):10246. doi: 10.3390/ijms251910246 (PMC11477399; doi:10.3390/ijms251910246)
Supplement: Supplementary file 1 [file ijms-25-10246-s001.zip › Supplementary Table S1.xlsx]

## Sheet: Sheet1
NO.	RT [min]	Calc (m/z)	Found (m/z)	diff(ppm)	Formula	Fragment Ions	Ion Mode	Compounds
1	1.187	129.101	129.102	1.47171	C4H11 N5	88，71，60	Pos	Metformin
2	1.302	145.085	145.085	-0.344625	C5 H11 N3 O2	128，111，104，87，86，60	Pos	4-Guanidinobutyric acid
3	1.481	196.058	196.058	-3.46836	C6 H12 O7	159，129，105，99，75，59	Neg	Gluconic acid
4	1.661	192.063	192.063	-2.96777	C7 H12 O6	173，155，127，99，85，71，57	Neg	D-(-)-Quinic acid
5	2.067	123.032	123.032	2.03199	C6 H5 N O2	106，96，80	Pos	Nicotinic acid
6	2.818	122.048	122.048	2.13031	C6 H6 N2 O	106，96，80	Pos	Nicotinamide
7	2.919	145.074	145.074	-0.137861	C6 H11 N O3	126，15，102，100，83，77，58	Neg	4-Acetamidobutanoic acid
8	3.148	112.027	112.027	0.803376	C4 H4 N2 O2	96，70	Pos	Uracil
9	4.112	145.074	145.074	1.30968	C6 H11 N O3	104，86	Pos	4-Acetamidobutanoic acid
10	6.452	219.111	219.111	-0.273834	C9 H17 N O5	146，88，71	Pos	Pantothenic acid
11	6.604	187.063	187.064	1.3899	C11 H9 N O2	146，118，91	Pos	Indole-3-acrylic acid
12	6.715	154.027	154.026	-0.908934	C7 H6 O4	125，109，91，81，65	Neg	2,3-Dihydroxybenzoic acid
13	6.758	306.074	306.074	0.816796	C15 H14 O7	247，181，16，139，111，65	Neg	(-)-Epigallocatechin
14	6.784	173.999	173.999	0.977019	C6 H6 O4 S	154，137，109，93，79，59	Neg	4-Phenolsulfonic acid
15	7.042	191.069	191.07	0.785055	C9 H9 N3 O2	160，132 ，114，96	Pos	Carbendazim
16	7.043	154.027	154.027	0.389543	C7 H6 O4	123，109，91，81，65	Neg	2,3-Dihydroxybenzoic acid
17	7.105	142.027	142.027	1.54901	C6 H6 O4	125，115，97，83，69	Pos	cis,cis-Muconic acid
18	7.295	112.052	112.053	4.01598	C6 H8 O2	95，85，71，67，57	Pos	Sorbic acid
19	7.363	152.047	152.047	0.854997	C8 H8 O3	135，107，95	Pos	3-Methylsalicylic acid
20	7.496	146.058	146.058	-0.547728	C6 H10 O4	101，83	Neg	2-Methylglutaric acid
21	7.625	159.09	159.089	-0.628577	C7 H13 N O3	116，102，58	Neg	N-Acetylvaline
22	7.717	211.111	211.111	-0.426316	C13 H13 N3	195，119，94，91，77	Pos	N,N'-Diphenylguanidine
23	7.747	113.084	113.084	3.09504	C6 H11 N O	96，72，69	Pos	Caprolactam
24	7.826	306.074	306.074	-0.35939	C15 H14 O7	271，231，163，139，135，123，111，93，	Pos	(-)-Epigallocatechin
25	8.212	146.058	146.058	-0.890058	C6 H10 O4	127，101，81	Neg	2-Methylglutaric acid
26	8.409	340.079	340.079	0.176429	C15 H16 O9	117，133，105，81	Neg	Esculin
27	8.617	290.079	290.079	-1.51683	C15 H14 O6	245，203，179，151，123，95，69	Pos	Catechin
28	8.707	154.027	154.025	-7.40132	C7 H6 O4	109，108，91，69	Neg	Gentisic acid
29	8.713	176.068	176.068	-4.77087	C7 H12 O5	157，129，115，85	Neg	2-Isopropylmalic acid
30	8.869	179.095	179.095	-0.223346	C10 H13 N O2	180，138，121，103，93，92，77	Pos	N-Acetyltyramine
31	9.358	160.074	160.074	0.249885	C7 H12 O4	141，115，97，59	Neg	2,2-Dimethylglutaric acid
32	9.428	178.027	178.027	0.449371	C9 H6 O4	161，151，135，133，105，91，77	Pos	Esculetin
33	9.444	354.095	354.095	-0.395374	C16 H18 O9	233，191，93，71	Pos	Chlorogenic acid
34	9.668	180.042	180.042	-3.55472	C9 H8 O4	151，135，91，69，59	Neg	Caffeic acid
35	9.927	270.053	270.053	-0.148119	C15 H10 O5	243，215，149，121，91，68	Pos	Genistein
36	9.956	290.079	290.078	-1.89603	C15 H14 O6	245，203，179，151，123，95，69	Pos	Catechin
37	10.201	133.053	133.053	1.57832	C8 H7 N O	106，93，79	Pos	2-Oxindole
38	10.335	160.074	160.074	0.249885	C7 H12 O4	142，115，71，59	Pos	2,2-Dimethylglutaric acid
39	10.566	175.063	175.062	-4.85539	C10 H9 N O2	146，130，128，16，71，59	Neg	Indole-3-acetic acid
40	10.629	166.063	166.062	-4.03461	C9 H10 O3	147，121，119，93，72	Neg	3-Phenyllactic acid
41	10.714	270.053	270.053	-0.0740596	C15 H10 O5	251，225，197，133，109，89	Pos	Genistein
42	10.992	164.047	164.047	0.548622	C9 H8 O3	145，119，91，72	Neg	3-Coumaric acid
43	11.047	192.042	192.042	0.989366	C10 H8 O4	178，165，133，105，91，79，67	Pos	Scopoletin
44	11.271	272.068	272.068	-0.110266	C15 H12 O5	153，147，123，119，91，68	Pos	Naringenin
45	11.322	145.053	145.053	0.758345	C9 H7 N O	147，146，118，91，65	Pos	4-Indolecarbaldehyde
46	11.373	174.089	174.089	1.66581	C8 H14 O4	155，111，93，79，57	Neg	Suberic acid
47	11.466	318.038	318.038	0.345871	C15 H10 O8	301，291，273，263，245，195，165，153，109，	Pos	Myricetin
48	11.534	272.068	272.068	-0.110266	C15 H12 O5	255，153，147，119，91，68	Pos	Naringenin
49	11.9	464.095	464.095	-0.129284	C21 H20 O12	303，285，257，229，201，183，137，	Pos	Hyperoside
50	12.013	272.068	272.068	-0.110266	C15 H12 O5	256，228，171，153，147，121，107，	Pos	Naringenin
51	12.307	138.032	138.032	-1.01426	C7 H6 O3	108，93，81，66	Neg	3-Hydroxybenzoic acid
52	12.335	132.079	132.078	-1.66567	C6 H12 O3	113，85	Neg	2-Hydroxycaproic acid
53	12.352	448.101	448.1	-0.803391	C21 H20 O11	287，269，241，213，161，	Pos	Cynaroside
54	12.497	610.153	610.153	0.0819466	C27 H30 O16	300，245，151，108，	Neg	Rutin
55	12.523	464.095	464.096	0.215473	C21 H20 O12	300，273，245，151，108，	Pos	Quercetin-3β-D-glucoside
56	12.6	248.141	248.141	0.604494	C15 H20 O3	231，189，187，161，147，105，93，79，67	Pos	Santamarine
57	12.902	434.085	434.084	-0.99059	C20 H18 O11	285257229201153	Pos	Avicularin
58	12.929	188.105	188.104	-3.29603	C9 H16 O4	169，125，97，83，71，57	Neg	Azelaic acid
59	13.051	302.043	302.042	-1.82093	C15 H10 O7	257，229，153，137，121，68	Pos	Quercetin
60	13.213	264.136	264.136	-2.46085	C15 H20 O4	229，201，187，149，135，121，107，93，83，69	Pos	Ambrosic acid
61	13.527	264.136	264.136	-0.113578	C15 H20 O4	247，229，205，173，145，135，117，105，93，83，69	Pos	(±)-Abscisic acid
62	13.875	286.048	286.048	-0.41951	C15 H10 O6	259，231，213，185，157，	Pos	Kaempferol
63	13.984	432.106	432.106	0.231425	C21 H20 O10	285，255，227，93，65	Neg	Afzelin
64	14.019	316.058	316.058	0.0316397	C16 H12 O7	274，229，201，153，93，68	Pos	Isorhamnetin
65	14.052	272.068	272.069	1.3232	C15 H12 O5	253，187，177，151，119，63	Neg	Naringenin
66	14.129	218.167	218.167	0	C15 H22 O	201，159，147，133，105，91，71，55	Pos	Nootkatone
67	14.21	302.043	302.043	-0.331079	C15 H10 O7	178，151，121，107，65	Pos	Quercetin
68	14.424	218.167	218.167	0	C15 H22 O	301，291，273，263，245，195，165，153，109，	Pos	Zerumbone
69	14.459	202.121	202.12	-2.91905	C10 H18 O4	183，139，111，91，69	Neg	3-tert-Butyladipic acid
70	14.927	220.183	220.183	0.227084	C15 H24 O	203，161，135，119，107，93，81，71，55	Pos	(-)-Caryophyllene oxide
71	15.267	218.167	218.167	0	C15 H22 O	201，159，147，133，105，91，71，55	Pos	Zerumbone
72	15.636	292.204	292.204	-0.102668	C18 H28 O3	275，257，239，189，107，93，81，67，55	Pos	9S,13R-12-Oxophytodienoic acid
73	16.161	230.152	230.152	-0.955891	C12 H22 O4	211，167，91，71，57	Neg	Dodecanedioic acid
74	16.198	278.225	278.225	-0.0359422	C18 H30 O2	261，243，187，161，147，135，121，109，95，81，67，55	Pos	α-Eleostearic acid
75	17.064	164.084	164.084	1.27983	C10 H12 O2	137，119，105，81，67，55	Pos	4-Phenylbutyric acid
76	17.582	258.183	258.183	0.387322	C14 H26 O4	239，195，	Neg	Tetradecanedioic acid
77	17.754	292.204	292.204	0.205336	C18 H28 O3	273，247，165，93	Pos	12-Oxo phytodienoic acid
78	18.041	278.225	278.225	-0.0359422	C18 H30 O2	261，149，121，95，67，57	Pos	α-Linolenic acid
79	18.754	286.214	286.214	0.174694	C16 H30 O4	267，223，195，	Pos	Hexadecanedioic acid
80	19.081	272.235	272.235	0.881591	C16 H32 O3	253，223，151，119，66	Neg	16-Hydroxyhexadecanoic acid
81	19.091	254.225	254.225	-0.314682	C16 H30 O2	237，219，177，149，135，121，109，95，81，69	Pos	Palmitoleic acid
82	19.808	304.24	304.24	-0.131475	C20 H32 O2	259，241，217，149，135，121，107，93，79，67，55	Pos	Arachidonic acid
83	20.04	334.287	334.287	-0.239315	C22 H38 O2	261，243，173，161，133，121，95，81，67	Pos	Docosatrienoic acid
84	20.147	254.225	254.225	-0.275347	C16 H30 O2	237，219，177，153，135，121，109，95，83，69，57	Pos	Palmitoleic acid
85	20.437	178.063	178.063	-0.0561599	C10 H10 O3	161，133，119，118，105，93，79，66	Pos	3-Methoxycinnamic acid
86	20.862	299.282	299.282	0	C18 H37 N O2	282，239，62	Pos	Palmitoyl ethanolamide
87	20.89	278.225	278.225	0.179711	C18 H30 O2	259，233，205，91，71，59	Pos	Pinolenic acid
88	21.071	456.36	456.36	0.153388	C30 H48 O3	421，403，367，261，173，145，133，121，109，95，81，	Pos	Oleanolic acid
89	21.146	325.298	325.298	-0.737785	C20 H39 N O2	265，62	Pos	Oleoyl ethanolamide
90	21.174	254.225	254.225	0.236012	C16 H30 O2	209，185，	Neg	Palmitoleic acid
91	21.277	281.272	281.272	0.24887	C18 H35 N O	265，247，198，149，114，97，83，69	Pos	Oleamide
92	21.3	456.36	456.361	0.7012	C30 H48 O3	411，277，144，71	Neg	Ursolic acid
93	21.433	272.235	272.235	0.955057	C16 H32 O3	225，197，72	Neg	16-Hydroxyhexadecanoic acid
94	21.525	280.24	280.24	0.285469	C18 H32 O2	261，94，76，59	Neg	Linoleic acid
95	21.83	268.24	268.241	1.08112	C17 H32 O2	214，185，	Neg	trans-10-Heptadecenoic acid
96	21.996	283.288	283.287	-0.600097	C18 H37 N O	144，116，72	Pos	Stearamide
97	22.238	282.256	282.256	0.283431	C18 H34 O2	90，71	Neg	Oleic acid
98	22.701	328.189	328.189	0.517995	C17 H28 O6	283，265，239，211，24，71	Neg	(-)-Spiculisporic acid
99	23.114	284.272	284.272	0.844263	C18 H36 O2	268，239，	Neg	Stearic acid
100	23.342	337.334	337.334	-0.71146	C22 H43 N O	321，303，149，121，97，71，69	Pos	Erucamide
101	24.424	312.303	312.303	0.800505	C20 H40 O2	293，253，183，91	Neg	Arachidic acid
102	26.557	164.084	164.084	1.27983	C10 H12 O2	137，119，105，95，67	Pos	4-Phenylbutyric acid
